# Supplementary material for: Mechanical Properties of Flexible TPU-Based 3D Printed Lattice Structures: Role of Lattice Cut Direction and Architecture
Source: Polymers (Basel). 2021 Sep 3;13(17):2986. doi: 10.3390/polym13172986 (PMC8433625; doi:10.3390/polym13172986)
Supplement: Supplementary file 1 [file polymers-13-02986-s001.zip]

Archive with 1 entries (1 files):
- polymers-1334042 -supply.pdf
